# Supplementary material for: The Effect of Aerobic Exercise on Neuroplasticity within the Motor Cortex following Stroke
Source: PLoS One. 2016 Mar 28;11(3):e0152377. doi: 10.1371/journal.pone.0152377 (PMC4809484; doi:10.1371/journal.pone.0152377)
Supplement: S1 Dataset — (XLSX) [file pone.0152377.s001.xlsx]

## Sheet: DATA
ID	CONTROL							POST EX							10 POST EX/POST TBS							20POST EX/10POST TBS							30POST EX/20POST TBS							30POST TBS							LINT
		MEP0	Mwave0	nMEP0	SICI0	SICI20	SICI30		MEP1	Mwave1	nMEP1	SICI1	SICI21	SICI31		MEP2	Mwave2	nMEP2	SICI2	SICI22	SICI32		MEP3	Mwave3	nMEP3	SICI3	SICI23	SICI33		MEP4	Mwave4	nMEP4	SICI4	SICI24	SICI34		MEP5	Mwave5	nMEP5	SICI5	SICI25	SICI35		MEP0	Mwave0	nMEP0	SICI0	SICI20	SICI30
1		1.94203	19.9701	9.72474	1.49119	39.8902	61.5254	1	0.815653	21.0831	3.86932	1.39332	69.3314	68.583	1	0.882004	21.9946	4.01093	0.798253	86.3874	131.262	1	0.603358	21.5402	2.8011	1.41879	25.3858	60.4119	1	0.520416	17.9724	2.85335	0.638479	61.7341	111.372	1	0.710788	19.0555	3.72921	1.36876	30.5144	66.8726	1	1.17833	15.5588	7.5534	1.02322	40.4391	55.3997
2		2.45568	17.4188	14.0969	0.876923	6.58614	8.72425	2	2.20689	20.3204	11.5961	1.00655	18.9232	4.0388	2	1.50477	21.6357	7.34196	0.888248	9.07527	9.67723	2	2.73505	22.8226	11.9853	2.01218	24.1619	4.59366	2	4.09762	21.9373	18.6765	2.73939	14.0045	1.98462	2	5.84766	20.4028	28.665	3.24937	30.2317	9.55153	2	0.373688	18.1384	2.56724	1.15913	7.72969	14.129
4		2.27359	13.2513	17.1592	0.7832	8.6806	15.2315	4	1.79935	11.767	15.2876	1.25171	15.177	15.7783	4	1.53943	12.3907	12.4248	1.71938	9.21405	11.6925	4	1.96223	13.1256	14.9446	1.46069	19.999	15.6695	4	1.51271	12.8311	11.7904	1.17662	14.0188	19.3278	4	1.55316	11.6238	13.3662	1.10757	17.3047	21.174	4	1.94253	14.1998	13.7818	1.9057	19.3787	8.23567
5		2.15844	16.7862	12.8555	2.67245	16.8904	4.25665	5	0.83295	18.0814	4.60702	1.00681	41.922	10.3186	5	1.66564	16.1667	12.6954	1.24513	97.4557	14.0698	5	3.76149	15.8484	23.7318	1.15714	115.547	20.1702	5	1.95018	16.3022	11.9643	2.93808	52.7829	5.62472	5	2.92392	15.2704	19.1481	2.8447	106.906	9.89732	5	1.32208	11.7941	11.2136	1.90236	7.70881	18.4747
6		0.550273	9.34143	5.89069	0.329628	80.9229	27.47	6	0.32601	10.0232	3.84145	0.757477	36.6813	48.4447	6	0.356011	9.37225	4.60076	0.672825	29.9789	15.3239	6	0.529709	10.5479	5.02094	0.676765	29.0169	28.5205	6	0.470388	11.2079	4.49787	0.379283	44.2251	43.4766	6	0.501753	10.6213	5.29352	0.670071	25.6616	26.1677	6	0.610006	9.03137	6.75532	0.869007	54.6822	16.1065
7		1.51552	12.746	11.8865	0.603317	81.2378	101.903	7	0.787781	16.4024	4.80354	1.0851	96.8323	103.258	7	1.28015	16.709	7.66099	1.42602	130.519	138.948	7	2.72304	15.7455	17.3001	0.89978	126.919	140.469	7	1.82675	11.8222	15.4547	1.21788	119.326	123.41	7	1.27219	11.1707	11.3893	1.60426	103.385	121.93	7	0.686768	12.4231	5.52953	1.21851	92.6446	94.7087
8		0.205623	25.9467	0.793912	0.725433	19.7205	86.2879	8	0.403987	24.9072	1.62179	2.16834	26.9955	68.7466	8	0.731561	23.764	2.97874	1.79143	74.3862	92.4298	8	0.562655	24.1199	2.33273	1.96793	64.3038	65.2116	8	0.792074	25.35	3.80019	2.23303	56.1985	71.7368	8	0.899484	23.7833	3.78252	2.38588	64.503	69.2901	8	0.712182	22.2812	3.19651	1.64937	33.5416	32.2261
9		1.6375	8.73932	19.7595	0.468648	151.224	66.3317	9	INCOMPLETE						9	0.752472	9.90387	7.24936	1.25171	15.7783	15.177	9	0.305383	9.84985	3.10033	1.71938	9.21405	11.6925	9	0.712779	9.39941	7.63323	1.46069	19.999	15.6695	9	1.49859	9.29871	16.1139	1.17662	14.0188	19.3278	9	0.753632	12.0834	6.23867	1.9057	8.23567	19.3787
10		2.02737	17.6361	11.493	2.81844	33.7414	19.9641	10	2.60664	17.944	14.5297	3.00085	39.8153	32.461	10	2.51902	16.9046	14.9055	1.87173	34.0377	26.2637	10	3.59359	19.6207	18.3346	3.11461	45.0262	23.7144	10	3.15692	19.2889	16.4166	2.44637	43.2501	19.507	10	2.89065	18.4677	15.6505	2.37084	38.3172	35.3444	10	2.55251	18.7189	13.6352	2.87964	26.5204	29.9454
11		1.95883	12.2134	16.0429	2.13174	23.9928	12.7121	11	1.76447	13.2059	13.3571	2.04549	22.1356	19.4401	11	2.35041	12.3886	18.9702	2.41933	23.1725	70.6892	11	2.80136	13.4525	20.828	1.3618	15.5561	20.9786	11	1.6902	13.1866	12.8142	2.02843	40.787	75.7415	11	1.95919	14.1202	13.7874	1.14427	18.2035	86.5233	11	1.15679	13.2822	8.71076	1.92514	12.8672	9.30311
12		2.89298	18.2034	15.8955	1.80349	47.2919	3.09415	12	2.30096	16.6431	13.8279	2.2207	45.5042	11.6008	12	1.82485	17.4384	10.4636	3.04146	58.7248	5.87363	12	3.01626	17.9367	16.813	2.24278	60.0978	3.71478	12	3.22289	18.5797	17.346	2.15995	59.1458	4.4285	12	4.18612	19.5108	21.4563	1.5685	61.1647	3.32389	12	2.45328	16.0178	15.3138	2.32662	49.5976	8.16886
13		1.36018	8.54065	15.9272	0.353908	32.0435	67.7272	13	0.477651	10.0589	4.74802	0.957737	45.6269	64.6496	13	0.690266	8.73566	7.89778	0.6667	65.814	46.7734	13	0.432926	9.13757	4.73661	1.06233	54.7661	62.11	13	0.612523	10.7263	5.70851	0.340205	67.2565	79.8917	13	0.547451	9.00909	6.07604	0.680103	55.5899	36.8539	13	1.98599	11.9116	16.675	1.50589	43.2645	40.4838
[truncated: 70 more columns]

## Sheet: DEMO
	AGE	METs	av HR (LI)	BORG (LI)	av HR (LINT)	BORG (LINT)	GENDER	SIDE OF STROKE
1	66	1200	128	11.3	102	11.7	M	L
2	57	1710	139	12.6	109	11.2	F	L
4	59	960	110	10.5	102	11.5	F	R
5	64	2044	91	7.3	103	7.5	M	L
6	75	0	90	16.7	92	16.5	M	R
7	70	438	86	14.7	89	15.2	M	R
8	65	5280	93	12.3	93	11.7	M	L
9	63	834	119	12.5	117	14	F	L
10	73	11304	106	12.7	99	11.3	M	R
11	70	24000	100	11	105	9.6	M	R
12	73	702	132	15.3	103	15	F	L
13	48	0	99	11	97	11	M	R
